# Supplementary material for: Computational optical sectioning with an incoherent multiscale scattering model for light-field microscopy
Source: Nat Commun. 2021 Nov 4;12:6391. doi: 10.1038/s41467-021-26730-w (PMC8568979; doi:10.1038/s41467-021-26730-w)
Supplement: Supplementary file 10 — Source Data [file 41467_2021_26730_MOESM10_ESM.zip]

Archive with 8 entries (7 files):
- source_data/
- source_data/data_resolution.xlsx
- source_data/pearson_20x.xls
- source_data/pearson_40x_layer1.xls
- source_data/pearson_40x_layer2.xls
- source_data/sbr_5c.xls
- source_data/sbr_5f.xls
- source_data/sbr_diffMethod.xlsx
