# Supplementary material for: Computational optical sectioning with an incoherent multiscale scattering model for light-field microscopy
Source: Nat Commun. 2021 Nov 4;12:6391. doi: 10.1038/s41467-021-26730-w (PMC8568979; doi:10.1038/s41467-021-26730-w)
Supplement: Supplementary file 10 — Source Data [file 41467_2021_26730_MOESM10_ESM.zip › source_data/data_resolution.xlsx]

## Sheet: Sheet1
group	QLFM5X		QLFM1X		TRADITIONAL
	RESO_XY	RESO_Z	RESO_XY	RESO_Z	RESO_XY	RESO_Z
1	1.58126	2.2783	5.50815	16.7745	8.5276	19.4991
1	1.46923	2.49276	5.5727	16.9203	6.59389	22.322
1	1.60378	2.36738	5.60721	17.4648	7.34904	22.7466
1	1.50448	2.47887	5.92714	19.0521	8.54652	22.4958
1	1.52213	2.5846	6.28381	18.7766	7.35893	24.4842
1	1.55171	2.62107	5.28676	19.9447	8.47687	23.8611
1	1.62046	2.61391	5.37766	20.4909	9.17038	24.7426
1	1.50959	2.74741	6.55606	19.4193	8.12969	27.9586
1	1.62259	2.65106	6.28938	22.1065	9.82365	28.0615
1	1.45365	2.84595	6.66378	22.0454	10.5039	28.0403
2	1.48077	1.78517	3.42421	14.2802	5.85619	17.9359
2	1.49455	1.84471	3.48548	14.4846	5.73834	19.8396
2	1.52628	1.81329	3.90163	14.3423	6.13724	19.4822
2	1.57868	1.98522	3.88033	14.5227	5.92527	20.2346
2	1.6031	2.04215	3.81641	14.5907	6.1346	21.5966
2	1.58289	2.07751	3.79188	15.1306	5.36552	22.7833
2	1.67831	2.00122	3.77054	15.2702	5.85286	22.5702
2	1.71134	2.08254	4.84926	14.3752	6.36245	22.1305
2	1.74903	2.05445	3.84273	16.1586	6.36853	22.8912
2	1.77239	2.08532	3.74093	16.3875	5.58827	23.6953
3	1.6544	2.44334	2.32338	10.9052	3.61636	12.529
3	1.83972	2.27307	2.50244	10.8171	3.64146	14.076
3	1.67563	2.51677	2.35609	10.9835	3.99024	14.7487
3	1.56672	2.62876	2.36444	11.0791	4.77926	13.9855
3	1.6631	2.56946	2.42268	11.2979	4.51829	14.3849
3	1.72635	2.54515	2.46263	11.7311	4.4148	14.8801
3	1.77317	2.49972	2.41644	11.822	4.44651	15.959
3	1.645	2.62891	2.27936	12.0086	5.15055	15.2597
3	1.50149	2.78068	2.60422	11.8445	4.76184	15.6601
3	1.8215	2.56061	2.55437	11.9089	4.19364	16.6163
4	1.60989	2.0424	1.80661	8.12248	2.74987	10.284
4	1.57948	2.0861	2.08031	7.90978	2.86464	10.7971
4	1.59857	2.20892	1.79133	8.42294	2.90972	11.0475
4	1.70508	2.10913	1.62664	8.59827	2.95671	11.1972
4	1.66478	2.26903	1.81544	8.47024	2.73148	11.4247
4	1.60098	2.35201	1.81416	8.52944	3.15092	11.062
4	1.81761	2.15528	1.80579	8.82756	3.10927	11.4688
4	1.46214	2.58645	1.82236	8.86167	3.22155	11.5321
4	1.79158	2.29801	1.79133	8.9649	3.17702	11.6092
4	1.70749	2.44745	1.81789	9.12618	2.94639	11.9596
5	1.61508	1.88613	1.35157	4.7145	1.62829	5.24055
5	1.6563	1.96587	1.2791	5.55278	1.69929	6.45021
5	1.59661	2.04538	1.26721	5.8098	1.78599	6.66359
5	1.61961	2.02588	1.28771	5.84634	1.66732	7.31962
5	1.64825	2.01761	1.32532	5.96461	1.80442	7.60281
5	1.77184	1.97577	1.41484	5.98935	1.71785	7.96978
5	1.87046	2.03022	1.41022	6.20224	1.90174	8.98215
5	1.80374	2.12026	1.32897	6.43468	1.86108	9.30446
5	1.82262	2.14757	1.36013	6.5035	1.79963	9.56235
5	1.76277	2.26288	1.29823	7.24578	2.05137	9.36593
6	1.57021	2.33005	1.48312	3.05786	1.10272	2.72363
6	1.87815	2.12582	1.71678	2.8331	1.43098	2.51524
6	1.57485	2.65473	1.54535	3.14362	1.14035	3.01827
6	1.71805	2.57612	1.4931	3.47698	1.1882	3.02073
6	1.72311	2.6031	1.50591	3.49297	1.16564	3.06097
6	1.62337	2.72278	1.34576	3.67066	1.5146	2.74382
6	2.12817	2.37293	1.83015	3.541	1.18614	3.11843
6	1.96128	2.54306	1.64176	3.7909	1.32413	3.08704
6	1.9242	2.74292	1.54277	3.93032	1.12857	3.2894
6	1.6914	3.06535	1.40101	4.32848	1.15314	3.4944
7	1.75813	1.75343	1.41537	2.13937	1.03822	1.62166
7	1.47256	2.08813	1.40311	2.37891	1.15828	2.04587
7	1.61066	2.13211	1.62082	2.30178	1.113	2.28456
7	1.53258	2.25384	1.51206	2.47901	1.07378	2.33284
7	1.61807	2.19908	1.40959	2.60174	1.08252	2.41669
7	1.64709	2.22996	1.57719	2.48872	1.17692	2.35215
7	1.65174	2.32196	1.57266	2.54375	1.16792	2.41553
7	1.62948	2.3665	1.48545	2.70791	1.12106	2.59207
7	1.70426	2.29332	1.57218	2.68819	1.16093	2.58205
7	1.6649	2.37288	1.72368	2.55904	1.12753	2.66756
8	1.63387	1.86923	1.62108	1.88391	1.80838	4.78315
8	1.63505	1.95709	1.60789	1.97961	1.87731	4.76938
8	1.65955	1.9716	1.61774	2.07987	1.9528	4.71981
8	1.66725	2.02816	1.63586	2.07035	1.88416	4.79561
8	1.73891	2.00948	1.71046	2.0693	1.71947	5.03297
8	1.68886	2.10805	1.68713	2.10867	1.87607	5.13513
8	1.70778	2.10414	1.68279	2.13699	1.82014	5.27249
8	1.74308	2.09275	1.749	2.10205	1.99973	5.27091
8	1.74786	2.09907	1.79389	2.08636	1.85329	5.58725
8	1.81032	2.11319	1.8154	2.15173	1.92832	5.56323
9	1.4101	2.54091	1.97482	2.28774	2.57983	6.48965
9	1.61326	2.55411	2.06063	2.40734	2.54563	6.61039
9	1.78372	2.46221	2.06801	2.42893	2.57726	6.67716
9	1.63049	2.61898	2.22526	2.52124	2.51269	7.34786
9	1.70282	2.58888	2.17712	2.57584	2.97394	7.06352
9	1.50832	2.8455	2.17063	2.58505	2.81375	7.66138
9	1.83474	2.52479	2.21811	2.56391	2.79009	7.94041
9	1.90922	2.49891	2.21644	2.60192	2.95371	7.9603
9	1.90348	2.51514	2.38776	2.70193	2.94365	8.10512
9	1.84533	2.71114	2.39774	2.85786	2.9854	8.11109
10	1.56919	2.22452	3.15134	3.70965	4.08378	9.61416
10	1.59726	2.25718	3.21485	3.99312	3.7736	10.2243
10	1.56828	2.35692	3.42243	4.18318	4.02282	10.0319
10	1.64119	2.30625	3.38502	4.35274	4.89064	9.23403
10	1.65826	2.34602	3.48617	4.37005	3.75636	10.9116
10	1.60114	2.41447	3.3382	4.79887	4.7794	9.92537
10	2.06602	1.9545	3.67144	4.48138	3.96919	10.8637
10	1.61922	2.46175	3.46472	4.77431	3.82472	11.3037
10	1.68103	2.42506	3.50184	4.80692	4.63104	11.2218
10	1.6168	2.50446	3.56469	4.76313	4.97213	11.1786
11	1.55872	2.02616	4.12171	5.49772	5.27164	9.12802
11	1.58831	2.01736	4.31832	5.82306	5.82483	11.0688
11	1.57421	2.09869	4.62227	6.11625	5.7678	11.2384
11	1.64267	2.03117	4.65543	6.11288	6.084	11.1657
11	1.65031	2.11588	4.6282	6.58827	6.09817	11.4857
11	1.85663	1.91537	4.88091	6.63651	6.40297	11.3002
11	1.6157	2.18247	5.00694	6.83041	5.68993	12.1232
11	1.75584	2.11646	5.12035	6.95847	6.5166	11.3163
11	1.7465	2.16396	5.53608	7.76744	6.17494	12.1424
11	1.69205	2.2203	5.64257	7.79039	5.97114	12.7029
12	1.75396	2.33022	7.04841	11.073	5.81029	10.09
12	1.53551	2.57202	7.58658	10.9405	6.72816	11.6011
12	1.75286	2.4342	6.8216	11.7634	7.36889	13.3914
12	1.73722	2.50576	7.49987	12.0368	7.05476	14.499
12	1.88428	2.39066	7.16095	12.4467	7.57931	14.7937
12	1.70782	2.58071	7.19367	13.1103	8.24578	14.9919
12	1.47886	2.84709	7.61024	13.2022	7.89156	15.5314
12	1.88832	2.55504	7.9351	12.9168	7.78133	16.036
12	1.7943	2.65033	8.23805	12.844	8.60077	17.4846
12	1.73934	2.81158	7.97065	13.3218	8.4035	17.7303
13	1.51119	1.93953	11.7329	27.0979	8.92657	18.3961
13	1.48827	2.16279	9.72156	18.4619	8.86774	18.8433
13	1.60246	2.18491	9.92126	19.0662	9.09432	18.7824
13	1.55167	2.30252	9.58576	18.0667	8.92323	19.1128
13	1.57151	2.32319	9.57133	18.9632	10.0134	18.6807
13	1.59091	2.37143	9.19022	16.318	9.41233	19.7491
13	1.70904	2.32998	8.64516	15.821	9.0579	20.4681
13	1.63037	2.41345	8.71504	16.7098	9.86552	20.0167
13	1.73109	2.34878	8.02787	14.498	9.3092	20.8642
13	1.73409	2.39518	7.27182	11.9555	9.64685	20.5498
