# Supplementary material for: Computational optical sectioning with an incoherent multiscale scattering model for light-field microscopy
Source: Nat Commun. 2021 Nov 4;12:6391. doi: 10.1038/s41467-021-26730-w (PMC8568979; doi:10.1038/s41467-021-26730-w)
Supplement: Supplementary file 10 — Source Data [file 41467_2021_26730_MOESM10_ESM.zip › source_data/pearson_20x.xls]

## Sheet: Sheet1
group	correlation
1	-0.42088
1	-0.23116
1	0.184303
1	-0.076412
1	0.384886
1	0.174386
1	-0.272358
1	-0.421928
1	-0.0432798
1	-0.300355
1	0.176874
1	-0.0172986
1	-0.365136
1	0.215719
1	-0.0662067
1	0.647226
1	-0.233689
1	-0.144562
1	0.175646
1	-0.394237
1	-0.185935
1	0.368589
1	-0.13518
1	0.523065
1	0.00994023
1	-0.383271
1	0.305469
1	-0.438219
1	0.351614
1	-0.247117
1	0.312849
1	0.15034
1	0.268427
1	0.0543954
1	0.359107
1	0.291854
1	-0.376504
1	-0.282556
1	-0.282032
1	-0.381489
1	0.282036
1	0.385027
1	0.416854
1	-0.00879046
1	0.0507944
1	0.521375
1	-0.117424
1	0.303194
1	0.0550757
1	-0.33253
1	-0.328784
1	-0.177649
1	0.182381
1	-0.0467152
1	0.331068
1	-0.026337
1	0.479643
1	0.21449
1	-0.293376
1	0.515817
1	-0.046008
1	0.289044
1	0.223892
1	0.654517
1	0.640029
1	-0.30579
1	0.28887
1	-0.112689
1	0.516764
1	0.445243
1	0.199418
1	-0.042975
1	-0.236229
1	-0.0817623
1	-0.0655943
1	0.266895
1	0.709393
1	0.180485
1	-0.329141
1	-0.0590912
1	-0.0761312
1	-0.143619
1	0.0648651
1	0.519292
1	-0.0809275
1	-0.454149
1	-0.0339108
1	0.13236
1	-0.210519
1	-0.223411
1	0.0994122
1	-0.0214259
1	0.027278
1	0.182872
1	0.390482
1	0.606387
1	-0.109864
1	0.492015
1	0.221478
1	-0.0554289
1	0.0302248
1	0.568528
1	0.510396
1	0.189573
1	-0.00427374
1	0.482425
1	-0.189689
1	0.649651
1	-0.186069
1	0.553339
1	-0.235566
1	-0.27656
1	-0.333432
1	0.448038
1	-0.155826
1	0.325958
1	0.0164465
1	0.626068
1	0.124836
1	-0.0582349
1	0.614357
1	0.103077
1	-0.377932
1	0.256635
1	-0.0695869
1	0.19966
1	-0.00283427
1	-0.263236
1	-0.0756765
1	0.024948
1	-0.219287
1	0.297762
1	0.347095
1	0.496884
1	0.640465
1	0.344499
1	0.29947
1	0.34231
1	0.314741
1	0.132145
1	0.0381037
1	0.0477962
1	-0.085811
1	0.46569
1	0.676903
1	-0.0265549
1	0.36747
1	0.247237
1	0.0192183
1	-0.449616
1	-0.14133
1	-0.22733
1	0.476548
1	0.106845
1	0.222249
1	0.591875
1	-0.0631479
1	0.1638
1	-0.379699
1	0.466272
1	-0.205057
1	0.123266
1	0.128458
1	0.166675
1	0.293354
1	0.199699
1	0.16127
1	0.12053
1	0.366166
1	0.327223
1	0.504397
1	0.031717
1	0.146908
1	0.139203
1	0.175149
1	0.651764
1	-0.291964
1	0.390779
1	0.160549
1	-0.214222
1	0.310346
1	0.395704
1	0.474726
1	0.642382
1	0.324528
1	0.640052
1	0.187521
1	0.500139
1	0.654545
1	-0.394851
1	0.186837
1	0.672222
1	0.548644
1	0.340239
1	0.273911
1	0.505825
1	-0.094547
1	0.263508
1	-0.304283
1	-0.0777065
1	0.582996
1	-0.20936
1	0.473908
1	0.5702
1	0.263164
1	0.61203
1	0.365221
1	0.485921
1	0.552416
1	0.221861
1	0.652803
1	0.262282
1	0.685893
1	0.278496
1	0.716713
1	0.313619
1	0.174785
1	-0.236591
1	0.428052
1	0.672729
1	0.470873
1	0.65303
1	0.22057
1	0.669936
1	0.285766
1	0.0180009
1	0.153187
1	-0.122115
1	0.0563545
1	0.319062
1	0.58474
1	0.34631
1	0.720051
1	0.184535
1	0.6932
1	0.699538
1	0.297392
1	0.255917
1	0.211276
1	0.207355
1	0.215369
1	0.693173
1	0.103828
1	0.223322
1	0.601319
1	0.666059
1	0.494624
1	0.522585
1	0.0550517
1	0.577296
1	0.415497
1	0.610185
1	0.691158
1	0.544053
1	0.713734
1	0.460412
1	0.608189
1	0.196658
1	0.625602
1	0.268565
1	0.722548
1	0.43641
1	0.662737
1	0.497324
1	0.662443
1	0.513202
1	0.695343
1	0.39335
1	0.647154
1	0.680551
1	0.574528
1	-0.447392
1	0.72102
1	0.686317
1	0.708098
1	0.72724
1	0.731205
1	0.698524
1	0.682453
1	0.715932
1	0.383241
1	0.680667
1	0.662542
1	0.309301
1	0.563262
1	0.499013
1	-0.032908
2	-0.0833695
2	-0.184076
2	0.0132085
2	-0.246916
2	0.251451
2	-0.0538474
2	-0.161866
2	0.400704
2	-0.00335315
2	-0.193162
2	-0.304694
2	-0.101863
2	-0.295651
2	0.200167
2	-0.21664
2	-0.485011
2	-0.0532092
2	-0.138745
2	-0.137755
2	0.0261651
2	-0.142358
2	-0.258038
2	-0.327534
2	-0.283742
2	0.181439
2	-0.408436
2	0.241576
2	-0.169876
2	-0.291378
2	0.485216
2	0.129432
2	0.362705
2	-0.0170011
2	0.406736
2	-0.170887
2	-0.0379626
2	0.245594
2	-0.246345
2	0.00393768
2	0.372827
2	0.288894
2	-0.272898
2	-0.0106001
2	0.00270822
2	-0.203814
2	0.242672
2	-0.369721
2	-0.0568188
2	-0.147628
2	0.442813
2	0.35216
2	-0.181297
2	0.274816
2	0.00421565
2	-0.298856
2	-0.092885
2	0.392261
2	-0.260822
2	0.134452
2	-0.0888569
2	0.0422447
2	0.0574091
2	-0.0192076
2	-0.0737138
2	0.44991
2	-0.106983
2	0.162678
2	0.0338192
2	0.228958
2	-0.272845
2	-0.049807
2	0.278326
2	-0.148589
2	-0.155093
2	-0.00623491
2	-0.0613159
2	-0.141062
2	-0.0656699
2	-0.284176
2	-0.000417078
2	0.00279961
2	0.142084
2	-0.170947
2	-0.0654712
2	0.446622
2	-0.188853
2	-0.355876
2	-0.2276
2	0.431745
2	-0.271574
2	-0.125472
2	-0.0708668
2	-0.306042
2	-0.317518
2	-0.246167
2	0.430621
2	-0.0267489
2	0.082984
2	0.461427
2	-0.088934
2	0.343195
2	0.0438364
2	0.452423
2	0.365329
2	0.284939
2	0.140693
2	0.0474463
2	0.00972079
2	-0.38381
2	-0.22431
2	-0.375322
2	0.107779
2	-0.190864
2	-0.24126
2	0.396581
2	0.0100235
2	-0.0381051
2	-0.328072
2	0.0614244
2	0.0907019
2	-0.304283
2	-0.179789
2	0.106077
2	-0.269471
2	0.132951
2	0.395375
2	-0.134676
2	0.04684
2	-0.280688
2	-0.104624
2	-0.036916
2	0.103276
2	-0.349419
2	0.0824173
2	0.0879352
2	0.429687
2	0.116623
2	-0.217664
2	-0.0369685
2	-0.0708444
2	0.253183
2	0.0449248
2	-0.192537
2	-0.332885
2	0.470331
2	-0.142326
2	0.153609
2	0.336613
2	0.119201
2	0.151684
2	-0.30089
2	0.1525
2	-0.274287
2	-0.00904591
2	0.0132052
2	0.381813
2	-0.375503
2	0.155711
2	0.430733
2	0.0753879
2	0.00379461
2	-0.128463
2	0.107538
2	-0.235417
2	-0.027452
2	-0.128544
2	0.257366
2	-0.0531641
2	0.219103
2	0.0378442
2	-0.0336503
2	0.346127
2	0.4983
2	0.482551
2	-0.281293
2	0.354656
2	-0.369038
2	0.0927243
2	-0.0591251
2	0.438048
2	-0.107376
2	0.0829775
2	0.392572
2	0.486178
2	-0.203795
2	-0.0684508
2	-0.0464222
2	-0.217652
2	-0.0972147
2	0.0465148
2	0.451702
2	0.0250424
2	-0.136526
2	0.138005
2	0.209116
2	0.170531
2	0.0572725
2	-0.128054
2	-0.319964
2	0.301917
2	-0.218822
2	-0.184622
2	-0.0857355
2	-0.255133
2	0.0759085
2	-0.147659
2	0.444122
2	-0.0523577
2	-0.0549184
2	0.0053503
2	-0.150014
2	-0.285945
2	-0.021212
2	0.0884635
2	0.481472
2	-0.277063
2	-0.196791
2	0.452332
2	0.179449
2	0.490051
2	0.08737
2	-0.339569
2	0.367644
2	-0.223922
2	-0.0337283
2	0.0840117
2	-0.0542152
2	-0.450452
2	0.110524
2	-0.15668
2	0.0707134
2	0.257356
2	0.186777
2	0.370588
2	0.181573
2	0.346681
2	-0.150201
2	-0.170606
2	-0.221316
2	-0.194386
2	0.146442
2	-0.136291
2	-0.314125
2	-0.127603
2	-0.183436
2	-0.257042
2	0.493207
2	-0.13215
2	0.487541
2	0.356324
2	0.0169933
2	-0.350102
2	-0.276512
2	-0.278592
2	-0.110311
2	-0.319158
2	0.448785
2	0.055729
2	0.0808304
2	-0.0595194
2	-0.224976
2	-0.342124
2	0.0239351
2	0.162392
2	0.487344
2	-0.104614
2	0.277901
2	-0.0953378
2	-0.13556
2	0.357902
2	0.496665
2	-0.0786123
2	-0.184491
2	0.373488
2	0.0451902
2	0.103772
2	-0.163934
2	0.429931
2	-0.195695
2	-0.0736616
2	0.211056
2	0.0414719
2	0.0647536
2	0.398927
2	-0.314979
2	0.152234
2	0.267984
2	0.493509
2	-0.208849
2	0.29377
2	0.0692798
2	-0.379611
2	-0.32521
2	0.144626
2	0.0745612
2	0.0269805
2	0.0843508
2	0.464261
2	-0.0481139
2	-0.37496
2	-0.155906
2	-0.357765
2	-0.282777
2	0.487647
2	0.403805
2	-0.179558
2	0.265806
2	-0.454005
2	0.110816
2	-0.392842
2	0.0157125
2	-0.0688619
2	-0.320158
2	-0.346003
2	0.437831
2	0.0582875
2	0.321047
