# Supplementary material for: Computational optical sectioning with an incoherent multiscale scattering model for light-field microscopy
Source: Nat Commun. 2021 Nov 4;12:6391. doi: 10.1038/s41467-021-26730-w (PMC8568979; doi:10.1038/s41467-021-26730-w)
Supplement: Supplementary file 10 — Source Data [file 41467_2021_26730_MOESM10_ESM.zip › source_data/pearson_40x_layer1.xls]

## Sheet: Sheet1
group	correlation
1	0.254831
1	0.156568
1	0.378066
1	0.469113
1	0.445177
1	0.325856
1	-0.144424
1	0.404251
1	0.312213
1	0.307112
1	0.319534
1	0.751376
1	0.619817
1	0.544609
1	0.677752
1	0.599335
1	-0.437257
1	0.394815
1	0.481219
1	0.602085
1	0.51858
1	0.67541
1	0.405211
1	0.287629
1	0.608216
1	0.645162
1	0.386873
1	0.210105
1	0.649652
1	0.572498
1	0.551908
1	0.635942
1	0.840189
1	0.590536
1	0.677537
1	0.8954
1	0.61236
1	0.520542
1	0.6973
1	0.629317
1	-0.327582
1	0.591271
1	0.802559
1	0.795459
1	0.552097
1	0.72805
1	0.728232
1	0.67045
1	0.558033
1	0.879664
1	0.670518
1	0.720525
1	0.304519
1	0.701233
1	0.752924
1	0.795609
1	0.726105
1	0.742018
1	0.681346
1	0.64726
1	0.820948
1	0.826376
1	0.726178
1	0.81968
1	0.711574
1	0.705973
1	0.681999
1	0.545491
1	0.768712
1	0.795518
1	0.703372
1	0.658906
1	0.71617
1	0.686886
1	0.637024
1	0.745284
1	0.749898
1	0.634732
1	0.663574
1	0.695461
1	0.664444
1	0.771302
1	0.847725
1	0.851635
1	0.718242
1	0.795275
1	0.842969
1	0.783684
1	0.74236
1	0.858713
1	0.816276
1	0.718587
1	0.717845
1	0.775293
1	0.705457
1	0.76434
1	0.85006
1	0.846975
1	0.738464
1	0.83015
2	0.0792718
2	0.0709017
2	-0.085319
2	0.00428144
2	0.143917
2	0.177505
2	-0.211744
2	-0.239587
2	0.104708
2	0.161651
2	-0.294524
2	0.194479
2	0.268551
2	-0.232393
2	0.16928
2	-0.129192
2	0.128774
2	0.128845
2	0.0749192
2	0.246701
2	0.11418
2	-0.121248
2	0.15335
2	0.0986148
2	-0.22306
2	0.0920052
2	-0.05621
2	0.229637
2	0.0121667
2	-0.0991513
2	-0.108058
2	0.258628
2	0.243389
2	0.333404
2	0.16109
2	-0.219664
2	0.229749
2	0.125186
2	-0.196374
2	0.106756
2	0.234656
2	0.13941
2	0.100226
2	0.0902197
2	0.236945
2	0.38268
2	0.262209
2	0.299423
2	0.28988
2	0.326545
2	-0.182995
2	-0.0206297
2	0.223597
2	0.119733
2	0.108117
2	0.237979
2	0.173734
2	-0.118333
2	0.212867
2	0.324286
2	0.0285037
2	-0.132915
2	-0.226578
2	0.166647
2	0.242523
2	-0.0971017
2	0.08877
2	0.321767
2	-0.146794
2	0.159837
2	0.0813627
2	0.304245
2	-0.182456
2	0.0749364
2	0.164999
2	-0.00682122
2	0.0937409
2	0.271515
2	0.0756881
2	0.201617
2	0.11814
2	0.0755944
2	0.182309
2	0.226966
2	-0.0647387
2	0.0623355
2	0.175309
2	-0.0042259
2	0.187208
2	0.207477
2	-0.138001
2	0.199089
2	0.240463
2	0.317543
2	0.227046
2	0.251153
2	-0.0980658
2	0.0927995
2	0.112319
2	0.175494
2	-0.249913
2	0.170194
2	0.13024
2	0.217935
2	0.153625
2	0.216044
2	0.237607
2	0.199121
2	0.260027
2	0.223058
2	0.106562
2	0.145485
2	0.13218
2	0.293285
2	0.270196
2	0.0910051
