# Supplementary material for: Computational optical sectioning with an incoherent multiscale scattering model for light-field microscopy
Source: Nat Commun. 2021 Nov 4;12:6391. doi: 10.1038/s41467-021-26730-w (PMC8568979; doi:10.1038/s41467-021-26730-w)
Supplement: Supplementary file 10 — Source Data [file 41467_2021_26730_MOESM10_ESM.zip › source_data/pearson_40x_layer2.xls]

## Sheet: Sheet1
group	correlation
1	-0.0527195
1	-0.0386199
1	-0.158735
1	-0.142919
1	0.775978
1	0.126992
1	0.351594
1	0.614878
1	0.0927849
1	0.492949
1	0.492964
1	0.291675
1	0.620435
1	0.471086
1	0.523444
1	0.549176
1	-0.109073
1	0.685861
1	0.605439
1	0.679624
1	0.0877403
1	0.582154
1	0.581911
1	0.52773
1	0.615673
1	0.541578
1	0.0885024
1	0.847936
1	0.756984
1	0.579201
1	0.779899
1	0.785723
1	0.151916
1	0.762126
1	0.711256
1	0.573361
1	0.77133
1	0.827302
1	0.818541
1	0.618673
1	0.776015
1	0.322317
1	0.231093
1	0.805837
1	0.074239
1	0.338485
1	0.795272
1	0.638966
1	0.739684
1	0.753788
1	0.786261
1	0.252371
1	0.751412
1	0.751709
1	0.662883
1	0.780084
1	0.625182
1	0.777342
1	0.711258
1	0.762023
1	0.782199
1	0.575427
1	0.372066
1	0.724536
1	0.713425
1	0.695216
1	0.731081
1	0.734698
1	0.678754
1	0.702755
1	0.837543
1	0.688409
1	0.802648
1	0.753384
1	0.753367
1	0.830094
1	0.724274
1	0.753799
1	0.840726
1	0.796933
1	0.87681
1	0.854969
1	0.688713
1	0.769261
1	0.713666
1	0.509061
1	0.654372
1	0.712427
1	0.858234
1	0.840558
1	0.703422
1	0.76774
1	0.839935
1	0.799467
1	0.820301
1	0.600069
1	0.600116
1	0.851417
1	0.695854
1	0.702266
1	0.821336
1	0.753422
1	0.794348
1	0.724607
1	0.826679
1	0.478205
2	-0.362435
2	-0.226587
2	0.199796
2	0.17351
2	0.433357
2	0.0730677
2	0.330759
2	0.471658
2	-0.196895
2	0.279402
2	0.32614
2	0.506539
2	0.437566
2	-0.291764
2	-0.247616
2	0.183961
2	-0.094854
2	0.232982
2	-0.128689
2	0.483484
2	-0.118626
2	0.491585
2	0.318825
2	0.0485174
2	0.449146
2	0.0772083
2	-0.254467
2	0.421439
2	0.444628
2	0.38789
2	0.371446
2	0.233312
2	0.281455
2	0.397624
2	0.43686
2	0.472007
2	0.312675
2	0.506109
2	0.0419948
2	-0.0028608
2	-0.13678
2	0.403665
2	0.186458
2	0.521881
2	0.414079
2	0.363416
2	0.0995999
2	0.0637783
2	0.404141
2	-0.226837
2	-0.294821
2	0.498057
2	-0.179402
2	0.480749
2	0.0584022
2	0.389436
2	0.377463
2	0.512971
2	0.142182
2	0.262135
2	0.218928
2	0.534536
2	0.0663242
2	-0.0251182
2	0.490208
2	0.493165
2	-0.0911057
2	0.103956
2	-0.214855
2	-0.222261
2	0.31003
2	-0.0301768
2	0.527661
2	0.554121
2	0.350001
2	0.36159
2	0.451297
2	0.375571
2	0.606897
2	0.370064
2	0.344418
2	0.532403
2	0.387993
2	0.278397
2	0.594649
2	0.486925
2	0.535388
2	0.541235
2	-0.247218
2	0.300078
2	0.348335
2	-0.0391505
2	0.572165
2	0.493458
2	0.453414
2	0.570411
2	0.283287
2	0.165288
2	0.198149
2	0.61401
2	0.313168
2	0.527782
2	0.564556
2	0.55084
2	0.423815
2	0.524645
2	0.420071
2	0.653794
2	0.351992
2	0.424026
2	0.609052
2	0.521907
2	0.0285928
2	0.493738
2	0.504567
2	0.60457
2	0.0576085
2	0.6172
2	0.617722
2	-0.133017
2	0.37166
2	0.330132
2	0.518088
2	0.457814
2	0.548723
2	0.323041
2	0.543697
2	0.0345523
2	0.590648
2	0.517229
2	0.478336
2	0.532637
2	0.531952
2	0.533981
2	0.551515
2	0.00124353
