# Supplementary material for: Computational optical sectioning with an incoherent multiscale scattering model for light-field microscopy
Source: Nat Commun. 2021 Nov 4;12:6391. doi: 10.1038/s41467-021-26730-w (PMC8568979; doi:10.1038/s41467-021-26730-w)
Supplement: Supplementary file 10 — Source Data [file 41467_2021_26730_MOESM10_ESM.zip › source_data/sbr_5c.xls]

## Sheet: Sheet1
group	sbr
1	5.83561
1	4.99876
1	3.24181
1	1.10135
1	3.55567
1	3.49034
2	11.9501
2	11.5296
2	9.58738
2	5.75477
2	7.60157
2	6.64487
