# Supplementary material for: Computational optical sectioning with an incoherent multiscale scattering model for light-field microscopy
Source: Nat Commun. 2021 Nov 4;12:6391. doi: 10.1038/s41467-021-26730-w (PMC8568979; doi:10.1038/s41467-021-26730-w)
Supplement: Supplementary file 10 — Source Data [file 41467_2021_26730_MOESM10_ESM.zip › source_data/sbr_5f.xls]

## Sheet: Sheet1
group	sbr
1	1.13391
1	1.24687
1	1.91997
1	2.81452
1	2.03504
2	5.79124
2	5.67931
2	7.28482
2	6.96298
2	5.9592
