# Supplementary material for: Computational optical sectioning with an incoherent multiscale scattering model for light-field microscopy
Source: Nat Commun. 2021 Nov 4;12:6391. doi: 10.1038/s41467-021-26730-w (PMC8568979; doi:10.1038/s41467-021-26730-w)
Supplement: Supplementary file 10 — Source Data [file 41467_2021_26730_MOESM10_ESM.zip › source_data/sbr_diffMethod.xlsx]

## Sheet: Sheet1
GROUP	QLFMwithout scatter	QLFM	Tra29	Wide field
1	29.8565	36.8734	23.0427	15.4622
1	31.4504	35.0281	22.3067	10.827
1	26.875	38.3444	17.7851	10.9658
1	31.0156	38.6557	17.9038	12.4272
1	33.2789	34.8073	22.3939	12.3221
1	32.765	34.3564	24.1972	12.2851
1	32.1251	39.8478	23.4923	12.3717
1	33.5887	42.0944	19.444	13.3775
1	30.7845	37.402	19.0249	13.411
1	33.5666	34.1072	23.2694	15.8035
2	29.2608	34.2336	21.7266	11.6896
2	30.3493	37.4155	22.3398	12.4459
2	29.8273	36.6323	20.6413	11.9516
2	31.2879	34.5236	20.0809	12.6363
2	30.5024	33.8128	20.6265	13.8693
2	29.9147	36.9529	19.5884	12.3208
2	30.0433	33.961	14.9056	9.89963
2	30.2505	34.4312	18.176	10.0443
2	29.0059	35.2657	22.2928	10.5053
2	28.2354	39.3228	22.4046	11.4995
3	28.6448	30.707	17.1329	12.2149
3	27.8396	30.8106	16.3869	11.1929
3	29.8446	30.9483	18.4218	12.0477
3	25.6816	32.4124	13.5378	10.7258
3	27.8209	33.6287	18.5179	12.3365
3	31.3193	28.6825	18.2837	7.75983
3	26.1637	35.7206	17.9835	9.07569
3	26.3289	29.5006	18.2796	8.10159
3	29.4485	33.1265	18.2403	11.7729
3	29.4485	34.5823	16.0403	12.638
4	24.448	28.7806	12.6365	8.15487
4	25.5082	32.6531	13.7884	7.39822
4	24.1142	27.5329	11.9071	9.23535
4	23.9329	29.3576	9.65251	9.76332
4	27.1545	32.5673	15.0636	9.2915
4	26.29	29.793	13.5085	6.52842
4	24.0171	29.6766	13.0038	6.9624
4	25.2202	30.6872	13.7549	7.4841
4	25.3791	34.9831	11.483	7.70419
4	25.5434	34.9954	15.9191	8.4536
5	21.9128	24.2912	7.44015	6.0663
5	21.9353	20.5428	11.4654	6.93214
5	21.9578	20.87	14.1507	7.78735
5	21.9805	22.307	12.329	7.26496
5	21.5469	25.2271	13.2104	9.01205
5	23.1788	22.3957	16.1696	9.36549
5	21.0674	27.1666	11.6046	5.60625
5	27.4586	29.2348	11.7792	6.63949
5	23.6173	31.1766	12.2	6.79451
5	23.426	32.9331	16.8784	7.57621
6	21.6287	18.9262	2.63166	3.67769
6	15.8897	22.2839	8.68339	3.75842
6	22.1921	22.3777	5.13577	3.57771
6	20.8467	24.6734	6.92296	3.70827
6	18.5849	21.7942	3.0103	4.63129
6	18.0465	20.8361	3.34701	5.3403
6	19.2487	22.8661	11.464	5.72924
6	19.0809	25.0487	3.87835	6.75185
6	22.1817	19.5344	16.0809	3.60392
6	24.1468	22.4972	12.114	8.56431
7	12.3902	24.1989	2.50051	2.82958
7	17.209	16.5935	2.87943	2.76405
7	18.6711	20.0845	2.6813	3.50974
7	14.2859	18.0322	4.81932	5.72149
7	16.7331	16.8739	3.47577	4.66483
7	19.2237	24.5187	2.91921	4.77204
7	20.9325	21.9441	2.9374	4.30848
7	16.7254	22.5929	2.95219	2.87039
7	20.228	17.9676	3.12053	3.79668
7	22.8427	23.6876	7.22746	6.45117
8	10.4712	8.52753	2.49404	3.44163
8	11.8942	10.434	2.43125	1.16772
8	11.6573	15.1771	2.8464	2.73047
8	11.0751	16.064	6.75269	2.54537
8	16.1231	14.4611	2.51721	1.08744
8	17.0894	13.3866	7.61659	1.08007
8	12.7621	16.2633	7.61547	1.34824
8	14.2293	18.3681	3.37208	3.30934
8	17.7915	15.7394	8.68596	5.64344
8	12.6316	20.3798	4.31188	3.14867
9	12.18	15.8056	2.62158	0.717099
9	14.0273	10.7761	2.59308	1.24275
9	13.8054	18.739	2.56826	1.2381
9	15.336	12.8556	2.98847	1.22467
9	15.9047	15.4407	2.37852	3.26024
9	11.01	14.7367	2.65297	1.3313
9	12.5273	13.44	2.54802	2.82835
9	13.5044	22.2004	2.14113	3.05626
9	14.4884	17.6533	2.59875	3.34646
9	18.1326	18.0873	3.256	4.85195
